# Supplementary material for: Quantifying the Kinetics of Signaling and Arrestin Recruitment by Nervous System G-Protein Coupled Receptors
Source: Front Cell Neurosci. 2022 Jan 17;15:814547. doi: 10.3389/fncel.2021.814547 (PMC8801586; doi:10.3389/fncel.2021.814547)
Supplement: Supplementary file 1 [file Data_Sheet_1.zip]

Archive with 11 entries (10 files):
- Supplementary Material Documents/
- Supplementary Material Documents/Appendix.docx
- Supplementary Material Documents/CB1 hyperpolarization time course fit results.xlsx
- Supplementary Material Documents/Mu opioid time course curve fit results.xlsx
- Supplementary Material Documents/Supplementary Figure 1.pdf
- Supplementary Material Documents/Supplementary Figure 2.pdf
- Supplementary Material Documents/Supplementary Figure 3.pdf
- Supplementary Material Documents/Supplementary Figure 4.pdf
- Supplementary Material Documents/Supplementary Figure 5.pdf
- Supplementary Material Documents/Supplementary Table 1.docx
- Supplementary Material Documents/Time course equation list.docx
