# Supplementary material for: Quantifying the Kinetics of Signaling and Arrestin Recruitment by Nervous System G-Protein Coupled Receptors
Source: Front Cell Neurosci. 2022 Jan 17;15:814547. doi: 10.3389/fncel.2021.814547 (PMC8801586; doi:10.3389/fncel.2021.814547)
Supplement: Supplementary file 1 [file Data_Sheet_1.zip › Supplementary Material Documents/CB1 hyperpolarization time course fit results.xlsx]

## Sheet: CB1 hyperpolarization 
			CB1 hyperpolarization time course fit results
			Vehicle		[Pharmechanics] Baseline then step then drift
			Best-fit values	N1	N2	N3	N4	N5	N6
			X0 (min)	2.197	2.197	2.162	2.268	2.162	2.092
			Baseline (%)	100	100	99.73	100	100.1	99.93
			Step (%)	5.005	4.55	4.241	4.178	4.208	4.374	Mean	Std. Dev.	n	SEM
			Gradient (% per min)	0.1989	-0.4379	-0.001285	-0.2126	-1.057	-1.735	-0.540814	0.727889	6	0.297159
			Step down (%)	-5.005	-4.55	-4.241	-4.178	-4.208	-4.374	-4.426	0.315143	6	0.128656
			Std. Error
			X0 (min)	No error becaue robust fit method used
			Baseline (%)
			Step (%)
			Gradient (% per min)
			Fit statistic
			R squared	Not determined becaue robust fit method used
			THC		[Pharmechanics] Baseline then step then fall to steady state time course
			Best-fit values	N1	N2	N3	N4	N5	N6
			X0	2.268	2.233	2.09	2.339	2.268	2.021
			Baseline	99.84	100.2	100.4	99.83	99.96	99.99	Mean	Std. Dev.	n	SEM	T1/2 (min)	IR / THC IR
			Step	3.014	3.85	4.638	4.64	4.332	4.234	4.118	0.615268	6	0.251182
			SteadyState	4.097	9.604	17.77	27.11	17.65	12.41	14.7735	7.94657	6	3.24417
			K	0.6943	0.3137	0.1443	0.09514	0.1286	0.3744	0.29174	0.22644	6	0.0924435	2.37591
			Half-time	0.9984	2.21	4.804	7.286	5.389	1.851
			Initial rate	2.845	3.013	2.564	2.579	2.27	4.645	2.986	0.851972	6	0.347816		1
			Std. Error
			X0	Not determined becaue robust fit method used
			SteadyState1
			K1
			SteadyState2
			K2
			Initial rate 1
			Initial rate 2
			Fit statistic
			R squared	Not determined becaue robust fit method used
			CP 55,940		[Pharmechanics] Baseline then fall to steady state time course
			Best-fit values	N1	N2	N3	N4	N5	N6
			X0 (min)	1.98	2.095	2.104	1.95	2.065	2.084
			Baseline (%)	99.83	99.85	99.95	99.97	99.97	99.86
			SteadyState (% reduction)	32.38	32.75	29.75	28.92	27.33	34.36	Mean	Std. Dev.	n	SEM	T1/2 (min)	IR / THC IR
			K (min-1)	2.018	1.663	1.57	1.331	1.616	2.547	1.79083	0.431397	6	0.176117	0.387053
			Half-time (min)	0.3435	0.4167	0.4416	0.5208	0.4289	0.2721
			SteadyState - Vehicle Step mean (% reduction)	36.806	37.176	34.176	33.346	31.756	38.786	35.341	2.66724	6	1.0889
			Initial rate (% reduction per min)	74.2745	61.8237	53.6563	44.3835	51.3177	98.7879	64.0406	19.8652	6	8.10994		21.447
			Std. Error
			X0 (min)	0.009088	0.01017	0.008708	0.01086	0.01098	0.008034
			Baseline (%)	0.1456	0.1278	0.0991	0.1209	0.1164	0.1527
			SteadyState (% reduction)	0.2259	0.2302	0.1852	0.2334	0.2098	0.2285
			K (min-1)	0.06498	0.05173	0.04133	0.04076	0.0537	0.08707
			Initial rate (% reduction per min)	1.924	1.493	1.069	0.9949	1.288	2.798
			Fit statistic
			R squared	0.9946	0.9954	0.9966	0.9949	0.9946	0.9947
			JWH-018		[Pharmechanics] Baseline then fall to steady state time course
			Best-fit values	N1	N2	N3	N4	N5	N6	N7
			X0 (min)	2.099	2	2.007	2.16	1.932	1.901	1.861
			Baseline (%)	99.73	99.89	99.92	99.89	99.88	99.97	99.9
			SteadyState (% reduction)	35.25	29.45	22.88	32.65	20.47	18.31	14.78	Mean	Std. Dev.	n	SEM	T1/2 (min)	IR / THC IR
			K (min-1)	1.288	1.35	1.307	1.479	0.9404	1.457	1.386	1.31534	0.18002	7	0.0680412	0.526971
			Half-time (min)	0.5383	0.5136	0.5302	0.4686	0.7371	0.4759	0.5
			SteadyState - Vehicle Step mean (% reduction)	39.676	33.876	27.306	37.076	24.896	22.736	19.206	29.2531	7.71792	7	2.9171
			Initial rate (% reduction per min)	51.1027	45.7326	35.6889	54.8354	23.4122	33.1264	26.6195	38.6454	12.134	7	4.58622		12.9422
			Std. Error
			X0 (min)	0.006359	0.006916	0.01615	0.004522	0.01936	0.01188	0.01909
			Baseline (%)	0.07435	0.07302	0.1325	0.05756	0.1132	0.0862	0.1079
			SteadyState (% reduction)	0.1633	0.1447	0.2698	0.1144	0.3143	0.153	0.1948
			K (min-1)	0.02276	0.02599	0.0588	0.02056	0.0459	0.04927	0.07269
			Initial rate (% reduction per min)	0.6641	0.6472	1.126	0.5714	0.712	0.7824	0.9249
			Fit statistic
			R squared	0.9985	0.9981	0.9897	0.999	0.9896	0.9938	0.9852
			AM-2201		[Pharmechanics] Baseline then fall to steady state time course
			Best-fit values	N1	N2	N3	N4	N5	N6	N7	N8	N9
			X0 (min)	2.056	2.007	2.03	2.138	2.172	2.118	2.112	2.003	2.132
			Baseline (%)	99.63	99.92	100	99.97	99.49	99.8	100.1	99.88	100.2
			SteadyState (% reduction)	29.77	22.88	37.78	32.97	24.86	27.65	16.5	15.31	18.85	Mean	Std. Dev.	n	SEM	T1/2 (min)	IR / THC IR
			K (min-1)	2.73	1.307	2.403	2.927	4.241	2.272	4.324	3.968	2.668	2.98222	1.01047	9	0.336822	0.232426
			Half-time (min)	0.2539	0.5302	0.2884	0.2368	0.1635	0.3051	0.1603	0.1747	0.2598
			SteadyState - Vehicle Step mean (% reduction)	34.196	27.306	42.206	37.396	29.286	32.076	20.926	19.736	23.276	29.6004	7.62261	9	2.54087
			Initial rate (% reduction per min)	93.3551	35.6889	101.421	109.458	124.202	72.8767	90.484	78.3124	62.1004	85.3221	26.5783	9	8.85944		28.574
			Std. Error
			X0 (min)	0.003977	0.01615	0.005253	0.00366	0.00486	0.004651	0.006538	0.00823	0.007888
			Baseline (%)	0.07178	0.1325	0.09758	0.06457	0.07606	0.06537	0.07614	0.085	0.07374
			SteadyState (% reduction)	0.1046	0.2698	0.1466	0.09553	0.1075	0.1021	0.1057	0.1163	0.1114
			K (min-1)	0.04976	0.0588	0.04884	0.04886	0.1281	0.04118	0.1864	0.1958	0.08794
			Initial rate (% reduction per min)	1.395	1.126	1.722	1.525	3.08	1.05	2.977	2.898	1.558
			Fit statistic
			R squared	0.9985	0.9897	0.9982	0.999	0.9975	0.9984	0.9945	0.9923	0.9958
			XLR-11		[Pharmechanics] Baseline then fall to steady state time course
			Best-fit values	N1	N2	N3	N4	N5	N6	N7
			X0 (min)	1.984	2.133	2.054	2.037	2.009	1.965	2.103
			Baseline (%)	100	99.68	100.2	99.82	100.1	100.2	99.89
			SteadyState (% reduction)	26.27	37.37	35.78	30.36	31.23	10.74	23.69	Mean	Std. Dev.	n	SEM	T1/2 (min)	IR / THC IR
			K (min-1)	1.634	2.726	2.428	2.466	3.08	3.378	2.474	2.598	0.554993	7	0.209768	0.2668
			Half-time (min)	0.4242	0.2543	0.2854	0.281	0.225	0.2052	0.2802
			SteadyState - Vehicle Step mean (% reduction)	30.696	41.796	40.206	34.786	35.656	15.166	28.116	32.346	8.97923	7	3.39383
			Initial rate (% reduction per min)	50.1573	113.936	97.6202	85.7823	109.82	51.2307	69.559	82.5865	26.3478	7	9.95855		27.6579
			Std. Error
			X0 (min)	0.007438	0.006104	0.003725	0.00385	0.006017	0.01564	0.009114
			Baseline (%)	0.0854	0.1145	0.07412	0.06019	0.115	0.1032	0.1071
			SteadyState (% reduction)	0.1459	0.172	0.1111	0.08983	0.1625	0.1428	0.1632
			K (min-1)	0.03798	0.07071	0.03742	0.03807	0.09065	0.2717	0.09019
			Initial rate (% reduction per min)	0.8802	2.489	1.247	1.081	2.697	2.803	1.994
			Fit statistic
			R squared	0.997	0.9974	0.9988	0.9989	0.9965	0.9773	0.9944
			5F-PB-22		[Pharmechanics] Baseline then fall to steady state time course
			Best-fit values	N1	N2	N3	N4	N5
			X0 (min)	2.192	2.093	2.195	2.199	2.103
			Baseline (%)	100.1	99.88	99.77	100.1	99.69
			SteadyState (% reduction)	21.03	25.26	25.02	31.05	28.84	Mean	Std. Dev.	n	SEM	T1/2 (min)	IR / THC IR
			K (min-1)	4.364	5.068	4.596	4.271	5.509	4.7616	0.519299	5	0.232238	0.14557
			Half-time (min)	0.1588	0.1368	0.1508	0.1623	0.1258
			SteadyState - Vehicle Step mean (% reduction)	25.456	29.686	29.446	35.476	33.266	30.666	3.85646	5	1.72466
			Initial rate (% reduction per min)	111.09	150.449	135.334	151.518	183.262	146.331	26.3185	5	11.77		49.0055
			Std. Error
			X0 (min)	0.003861	0.005176	0.003191	0.004831	0.002923
			Baseline (%)	0.06263	0.08417	0.06551	0.08884	0.06231
			SteadyState (% reduction)	0.08686	0.1136	0.09042	0.1244	0.08364
			K (min-1)	0.1168	0.1816	0.1085	0.1243	0.1265
			Initial rate (% reduction per min)	2.377	4.479	2.631	3.738	3.566
			Fit statistic
			R squared	0.9977	0.9972	0.9982	0.9978	0.9988
			MDMB-CHMICA		[Pharmechanics] Baseline then fall to steady state time course
			Best-fit values	N1	N2	N3	N4	N5	N6
			X0 (min)	2.152	2.139	2.182	2.04	2.018	2.102
			Baseline (%)	100.2	99.95	99.92	99.93	100.1	99.96
			SteadyState (% reduction)	36.99	42.82	33.83	29.74	27.84	23.32	Mean	Std. Dev.	n	SEM	T1/2 (min)	IR / THC IR
			K (min-1)	4.776	4.126	5.396	5.637	4.099	5.386	4.90333	0.67548	6	0.275764	0.141362
			Half-time (min)	0.1451	0.168	0.1284	0.123	0.1691	0.1287
			SteadyState - Vehicle Step mean (% reduction)	41.416	47.246	38.256	34.166	32.266	27.746	36.8493	6.95704	6	2.8402
			Initial rate (% reduction per min)	197.803	194.937	206.429	192.594	132.258	149.44	178.91	30.3421	6	12.3871		59.9163
			Std. Error
			X0 (min)	0.003358	0.003904	0.001998	0.002106	0.003254	0.003864
			Baseline (%)	0.09638	0.1067	0.05277	0.05082	0.07029	0.06472
			SteadyState (% reduction)	0.1336	0.15	0.07298	0.06811	0.09586	0.08824
			K (min-1)	0.119	0.09849	0.08754	0.09923	0.08755	0.1603
			Initial rate (% reduction per min)	4.274	4.076	2.887	2.886	2.356	3.65
			Fit statistic
			R squared	0.9982	0.9984	0.9994	0.9993	0.9984	0.998
			MDMB-FUBINACA		[Pharmechanics] Baseline then fall to steady state time course
			Best-fit values	N1	N2	N3	N4	N5	N6	N7	N8	N9
			X0 (min)	2.047	2.012	2.125	2.054	2.069	2.02	2.085	2.032	2.123
			Baseline (%)	100.1	99.95	99.98	99.96	99.93	99.89	100.2	99.76	100.2
			SteadyState (% reduction)	36.7	36.44	36.15	41.1	29.02	35.19	20.19	25.49	19.46	Mean	Std. Dev.	n	SEM	T1/2 (min)	IR / THC IR
			K (min-1)	4.264	3.242	4.169	5.149	6.215	4.061	3.021	4.179	7.682	4.66467	1.47794	9	0.492648	0.148595
			Half-time (min)	0.1625	0.2138	0.1663	0.1346	0.1115	0.1707	0.2295	0.1659	0.09023
			SteadyState - Vehicle Step mean (% reduction)	41.126	40.866	40.576	45.526	33.446	39.616	24.616	29.916	23.886	35.5082	7.84554	9	2.61518
			Initial rate (% reduction per min)	175.361	132.488	169.161	234.413	207.867	160.881	74.3649	125.019	183.492	162.561	47.3763	9	15.7921		54.441
			Std. Error
			X0 (min)	0.00322	0.005106	0.004115	0.002241	0.002128	0.003331	0.006494	0.004136	0.004844
			Baseline (%)	0.08831	0.1195	0.1152	0.0825	0.04879	0.09208	0.08098	0.06877	0.1063
			SteadyState (% reduction)	0.1209	0.1675	0.1605	0.1112	0.06547	0.1257	0.1169	0.09433	0.1421
			K (min-1)	0.0913	0.08542	0.1157	0.09521	0.1173	0.08879	0.09653	0.106	0.4603
			Initial rate (% reduction per min)	3.245	2.975	4.037	3.812	3.338	3.019	1.85	2.617	8.808
			Fit statistic
			R squared	0.9985	0.9973	0.9974	0.999	0.9993	0.9983	0.9958	0.9982	0.9925
			5F-MDMB-PICA		[Pharmechanics] Baseline then fall to steady state time course
			Best-fit values	N1	N2	N3	N4	N5	N6
			X0 (min)	2.029	2.169	2.137	2.021	2.039	2.132
			Baseline (%)	99.93	99.85	100.2	100.1	99.97	100
			SteadyState (% reduction)	37.26	32.76	37.97	39.86	24.56	36.63	Mean	Std. Dev.	n	SEM	T1/2 (min)	IR / THC IR
			K (min-1)	4.624	4.231	5.095	4.156	5.341	5.73	4.86283	0.630934	6	0.257578	0.14254
			Half-time (min)	0.1499	0.1638	0.1361	0.1668	0.1298	0.121
			SteadyState - Vehicle Step mean (% reduction)	41.686	37.186	42.396	44.286	28.986	41.056	39.266	5.5509	6	2.26615
			Initial rate (% reduction per min)	192.756	157.334	216.008	184.053	154.814	235.251	190.036	31.85	6	13.0027		63.6423
			Std. Error
			X0 (min)	0.004098	0.003071	0.004325	0.003075	0.003225	0.003862
			Baseline (%)	0.1016	0.06181	0.1139	0.09844	0.06231	0.09661
			SteadyState (% reduction)	0.1382	0.08736	0.1571	0.1341	0.08381	0.1321
			K (min-1)	0.1254	0.07965	0.1614	0.08609	0.1366	0.1742
			Initial rate (% reduction per min)	4.547	2.524	5.971	3.319	3.276	6.244
			Fit statistic
			R squared	0.9981	0.999	0.9977	0.9985	0.9984	0.9982
			CUMYL‐4CN‐BINACA		[Pharmechanics] Baseline then fall to steady state time course
			Best-fit values	N1	N2	N3	N4	N5
			X0 (min)	2.16	2.103	2.147	2.13	2.141
			Baseline (%)	99.95	100.1	100	99.97	99.99
			SteadyState (% reduction)	32.45	26.52	31.77	29.69	27.59	Mean	Std. Dev.	n	SEM	T1/2 (min)	IR / THC IR
			K (min-1)	4.429	2.749	4.307	4.03	5.643	4.2316	1.03386	5	0.462355	0.163803
			Half-time (min)	0.1565	0.2521	0.1609	0.172	0.1228
			SteadyState - Vehicle Step mean (% reduction)	36.876	30.946	36.196	34.116	32.016	34.03	2.56739	5	1.14817
			Initial rate (% reduction per min)	163.324	85.0706	155.896	137.487	180.666	144.489	36.6512	5	16.3909		48.3888
			Std. Error
			X0 (min)	0.002434	0.006047	0.003738	0.00445	0.004133
			Baseline (%)	0.06312	0.08393	0.08312	0.07775	0.08563
			SteadyState (% reduction)	0.0881	0.1246	0.1163	0.1096	0.1172
			K (min-1)	0.07723	0.072	0.106	0.1037	0.1905
			Initial rate (% reduction per min)	2.424	1.8	3.258	2.976	5.137
			Fit statistic
			R squared	0.999	0.9973	0.9982	0.9982	0.9975
