# Supplementary material for: Quantifying the Kinetics of Signaling and Arrestin Recruitment by Nervous System G-Protein Coupled Receptors
Source: Front Cell Neurosci. 2022 Jan 17;15:814547. doi: 10.3389/fncel.2021.814547 (PMC8801586; doi:10.3389/fncel.2021.814547)
Supplement: Supplementary file 1 [file Data_Sheet_1.zip › Supplementary Material Documents/Mu opioid time course curve fit results.xlsx]

## Sheet: cAMP
	cAMP inhibition time course for mu opioid receptor agonists
	DAMGO Experiment 1
	[Ligand ] (nM)	30000	6500	1400	300	65	14	3	0.65	0.14	0.03
	SteadyState (RFU)	0.7369	0.6889	0.6882	0.6637	0.5767	0.5797	0.4863	0.3607	0.1824	0.1312
	K (min-1)	0.1739	0.1783	0.159	0.1562	0.1485	0.1724	0.1558	0.1375	0.183	0.2387
	K t1/2 (min)	3.986	3.887	4.359	4.438	4.669	4.02	4.45	5.041	3.787	2.904
	Initial rate (RFU per min)	0.1281	0.1229	0.1094	0.1037	0.08561	0.09994	0.07575	0.0496	0.03339	0.03132
	DAMGO Experiment 2
	[Ligand ] (nM)	30000	6500	1400	300	65	14	3	0.65	0.14	0.03
	SteadyState (RFU)	0.7062	0.748	0.562	0.6048	0.4958	0.6011	0.4712	0.2587	0.16	0.08858
	K (min-1)	0.1961	0.1951	0.2076	0.1979	0.1974	0.1881	0.1637	0.1724	0.122	0.1284
	K t1/2 (min)	3.534	3.552	3.34	3.503	3.511	3.685	4.235	4.02	5.681	5.398
	Initial rate (RFU per min)	0.1385	0.1459	0.1167	0.1197	0.09787	0.1131	0.07711	0.04461	0.01952	0.01138
	Met-enkephalin Experiment 1
	[Ligand ] (nM)	30000	6500	1400	300	65	14	3	0.65	0.14	0.03
	SteadyState (RFU)	0.7183	0.684	0.6401	0.626	0.615	0.6141	0.5171	0.3472	0.2538	0.1325
	K (min-1)	0.1513	0.1609	0.1542	0.1609	0.1533	0.1436	0.1471	0.1557	0.1652	0.2067
	K t1/2 (min)	4.582	4.307	4.495	4.307	4.522	4.827	4.711	4.452	4.196	3.353
	Initial rate (RFU per min)	0.1087	0.1101	0.0987	0.1007	0.09427	0.08819	0.07607	0.05406	0.04193	0.0274
	Met-enkephalin Experiment 2
	[Ligand ] (nM)	30000	6500	1400	300	65	14	3	0.65	0.14	0.03
	SteadyState (RFU)	0.6067	0.6437	0.5895	0.5162	0.5671	0.5387	0.4489	0.2617	0.1777	0.1563
	K (min-1)	0.168	0.1865	0.1986	0.1984	0.1894	0.1882	0.1865	0.1813	0.1385	0.1283
	K t1/2 (min)	4.126	3.717	3.49	3.494	3.659	3.683	3.717	3.824	5.006	5.403
	Initial rate (RFU per min)	0.1019	0.12	0.1171	0.1024	0.1074	0.1014	0.0837	0.04744	0.02461	0.02006
	Endomorphin-2 Experiment 1
	[Ligand ] (nM)	30000	6500	1400	300	65	14	3	0.65	0.14	0.03
	SteadyState (RFU)	0.7549	0.693	0.6621	0.6594	0.6214	0.5671	0.4924	0.2486	0.1667	0.09047
	K (min-1)	0.1453	0.1663	0.1615	0.1761	0.1464	0.1401	0.1157	0.09245	0.149	0.23
	K t1/2 (min)	4.772	4.169	4.293	3.937	4.735	4.949	5.988	7.497	4.651	3.013
	Initial rate (RFU per min)	0.1097	0.1152	0.1069	0.1161	0.09097	0.07942	0.05699	0.02298	0.02485	0.02081
	Endomorphin-2 Experiment 2
	[Ligand ] (nM)	30000	6500	1400	300	65	14	3	0.65	0.14	0.03
	SteadyState (RFU)	0.7128	0.5693	0.6194	0.6516	0.4971	0.5471	0.3563	0.2907	0.1966	0.09956
	K (min-1)	0.1816	0.1935	0.2014	0.1948	0.1909	0.1683	0.1497	0.08584	0.104	0.1455
	K t1/2 (min)	3.817	3.583	3.442	3.558	3.631	4.119	4.631	8.075	6.665	4.763
	Initial rate (RFU per min)	0.1295	0.1101	0.1248	0.1269	0.09489	0.09208	0.05333	0.02496	0.02045	0.01449
	Morphine Experiment 1
	[Ligand ] (nM)	30000	6500	1400	300	65	14	3	0.65	0.14	0.03
	SteadyState (RFU)	0.5898	0.6201	0.6526	0.6488	0.6145	0.5055	0.3363	0.224	0.1312	0.1244
	K (min-1)	0.2044	0.218	0.2132	0.2053	0.1937	0.1956	0.2409	0.2362	0.2095	0.3537
	K t1/2 (min)	3.392	3.179	3.251	3.376	3.578	3.544	2.878	2.934	3.309	1.96
	Initial rate (RFU per min)	0.1205	0.1352	0.1392	0.1332	0.1191	0.09888	0.08102	0.05292	0.02749	0.04399
	Morphine Experiment 2
	[Ligand ] (nM)	30000	6500	1400	300	65	14	3	0.65	0.14	0.03
	SteadyState (RFU)	0.7373	0.6234	0.5652	0.6571	0.5118	0.5572	0.3989	0.2484	0.1653	0.1639
	K (min-1)	0.1896	0.196	0.1965	0.19	0.1946	0.1614	0.1466	0.1368	0.1393	0.0936
	K t1/2 (min)	3.657	3.537	3.527	3.648	3.562	4.294	4.727	5.067	4.976	7.405
	Initial rate (RFU per min)	0.1398	0.1221	0.1111	0.1248	0.09958	0.08994	0.0585	0.03398	0.02303	0.01534
	Hydromorphone Experiment 1
	[Ligand ] (nM)	30000	6500	1400	300	65	14	3	0.65	0.14	0.03
	SteadyState (RFU)	0.627	0.5816	0.6408	0.6194	0.6371	0.6135	0.4983	0.3458	0.2	0.1469
	K (min-1)	0.1895	0.2082	0.1995	0.2065	0.1719	0.1844	0.2069	0.1856	0.1467	0.208
	K t1/2 (min)	3.658	3.33	3.475	3.357	4.033	3.759	3.35	3.736	4.724	3.333
	Initial rate (RFU per min)	0.1188	0.1211	0.1278	0.1279	0.1095	0.1131	0.1031	0.06416	0.02935	0.03055
	Hydromorphone Experiment 2
	[Ligand ] (nM)	30000	6500	1400	300	65	14	3	0.65	0.14	0.03
	SteadyState (RFU)	0.5567	0.4935	0.5577	0.6154	0.5487	0.4419	0.4116	0.2927	0.1814	0.1386
	K (min-1)	0.2193	0.2301	0.2297	0.2106	0.2135	0.199	0.1768	0.1283	0.1258	0.1893
	K t1/2 (min)	3.161	3.012	3.018	3.291	3.246	3.482	3.921	5.402	5.512	3.661
	Initial rate (RFU per min)	0.1221	0.1136	0.1281	0.1296	0.1172	0.08796	0.07276	0.03756	0.02281	0.02623
	Oxymorphone Experiment 1
	[Ligand ] (nM)	30000	6500	1400	300	65	14	3	0.65	0.14	0.03
	SteadyState (RFU)	0.6399	0.5794	0.6131	0.654	0.6729	0.5575	0.4702	0.3261	0.2354	0.1001
	K (min-1)	0.1902	0.2139	0.2034	0.1937	0.1705	0.1852	0.1833	0.1727	0.2067	0.2111
	K t1/2 (min)	3.645	3.24	3.407	3.579	4.065	3.743	3.781	4.014	3.354	3.284
	Initial rate (RFU per min)	0.1217	0.1239	0.1247	0.1266	0.1147	0.1032	0.0862	0.05631	0.04864	0.02112
	Oxymorphone Experiment 2
	[Ligand ] (nM)	30000	6500	1400	300	65	14	3	0.65	0.14	0.03
	SteadyState (RFU)	0.5195	0.5893	0.6306	0.5595	0.4759	0.5268	0.3873	0.361	0.1963	0.1234
	K (min-1)	0.2209	0.2252	0.212	0.2185	0.2144	0.21	0.2076	0.161	0.1248	0.1307
	K t1/2 (min)	3.138	3.077	3.27	3.172	3.234	3.301	3.339	4.306	5.553	5.305
	Initial rate (RFU per min)	0.1148	0.1327	0.1337	0.1223	0.102	0.1106	0.08042	0.05811	0.02451	0.01612
	Fentanyl Experiment 1
	[Ligand ] (nM)	30000	6500	1400	300	65	14	3	0.65	0.14	0.03
	SteadyState (RFU)	0.6109	0.5825	0.6247	0.6277	0.6003	0.5703	0.4338	0.2764	0.1387	0.09864
	K (min-1)	0.2053	0.2126	0.1899	0.195	0.1844	0.1854	0.1453	0.1964	0.2578	0.2443
	K t1/2 (min)	3.376	3.26	3.651	3.555	3.759	3.739	4.772	3.53	2.689	2.837
	Initial rate (RFU per min)	0.1254	0.1239	0.1186	0.1224	0.1107	0.1057	0.06302	0.05427	0.03577	0.0241
	Fentanyl Experiment 2
	[Ligand ] (nM)	30000	6500	1400	300	65	14	3	0.65	0.14	0.03
	SteadyState (RFU)	0.5348	0.6237	0.5125	0.5882	0.4669	0.5392	0.3884	0.2428	0.1096	0.1382
	K (min-1)	0.2362	0.2223	0.2317	0.2041	0.2207	0.2201	0.1795	0.1759	0.163	0.1048
	K t1/2 (min)	2.934	3.119	2.991	3.396	3.14	3.15	3.862	3.94	4.254	6.612
	Initial rate (RFU per min)	0.1263	0.1386	0.1188	0.1201	0.1031	0.1187	0.06971	0.04272	0.01786	0.01448
	Buprenorphine Experiment 1
	[Ligand ] (nM)	30000	6500	1400	300	65	14	3	0.65	0.14	0.03
	SteadyState (RFU)	0.5622	0.5125	0.5181	0.5057	0.4365	0.2668	0.1701	0.1296	0.06634	0.07775
	K (min-1)	0.1488	0.2047	0.1837	0.187	0.1222	0.1141	0.1334	0.1686	0.1992	0.2342
	K t1/2 (min)	4.66	3.386	3.774	3.707	5.673	6.077	5.197	4.112	3.48	2.96
	Initial rate (RFU per min)	0.08364	0.1049	0.09515	0.09456	0.05333	0.03043	0.02268	0.02185	0.01321	0.01821
	Buprenorphine Experiment 2
	[Ligand ] (nM)	30000	6500	1400	300	65	14	3	0.65	0.14	0.03
	SteadyState (RFU)	0.5102	0.4454	0.4855	0.5344	0.4742	0.2557	0.1325	0.1558	0.08889	0.08217
	K (min-1)	0.2219	0.2178	0.1998	0.2065	0.1164	0.09288	0.09455	0.1157	0.2441	0.1438
	K t1/2 (min)	3.123	3.183	3.47	3.356	5.957	7.462	7.331	5.99	2.839	4.82
	Initial rate (RFU per min)	0.1132	0.097	0.09699	0.1104	0.05518	0.02375	0.01252	0.01803	0.0217	0.01182

## Sheet: Arrestin
	Arrestin recruitment time course for mu opioid receptor agonists
	DAMGO Experiment 1
	[Ligand ] (nM)	30000	6500	1400	300	65	14
	SteadyState (RFU)	0.1049	0.1077	0.1048	0.0925	0.04772	0.008824
	K (min-1)	1.356	1.075	1.045	0.5504	0.2282	0.1978
	K t1/2 (min)	0.5113	0.6446	0.6634	1.259	3.038	3.505
	Initial rate (RFU per min)	0.1422	0.1158	0.1095	0.05091	0.01089	0.001745
	DAMGO Experiment 2
	[Ligand ] (nM)	30000	6500	1400	300	65	14
	SteadyState (RFU)	0.1288	0.1339	0.1222	0.1022	0.05773	0.01916
	K (min-1)	0.896	0.8249	0.7021	0.5753	0.2971	0.2651
	K t1/2 (min)	0.7736	0.8402	0.9872	1.205	2.333	2.615
	Initial rate (RFU per min)	0.1154	0.1105	0.08579	0.05878	0.01715	0.005078
	Met-enkephalin Experiment 1
	[Ligand ] (nM)	30000	6500	1400	300	65
	SteadyState (RFU)	0.103	0.1148	0.117	0.09823	0.0603
	K (min-1)	1.282	1.13	0.9825	0.6699	0.282
	K t1/2 (min)	0.5407	0.6135	0.7055	1.035	2.458
	Initial rate (RFU per min)	0.132	0.1297	0.115	0.0658	0.017
	Met-enkephalin Experiment 2
	[Ligand ] (nM)	30000	6500	1400	300	65
	SteadyState (RFU)	0.1243	0.1422	0.1293	0.1126	0.07278
	K (min-1)	0.8439	0.8154	0.7147	0.5748	0.3008
	K t1/2 (min)	0.8214	0.8501	0.9699	1.206	2.304
	Initial rate (RFU per min)	0.1049	0.116	0.09242	0.06475	0.02189
	Endomorphin-2 Experiment 1
	[Ligand ] (nM)	30000	6500	1400	300	65
	SteadyState (RFU)	0.08871	0.09481	0.09145	0.07992	0.04047
	K (min-1)	1.073	0.8762	0.6644	0.3505	0.172
	K t1/2 (min)	0.6463	0.7911	1.043	1.978	4.03
	Initial rate (RFU per min)	0.09514	0.08307	0.06076	0.02801	0.006961
	Endomorphin-2 Experiment 2
	[Ligand ] (nM)	30000	6500	1400	300	65
	SteadyState (RFU)	0.1135	0.1154	0.1011	0.08694	0.03686
	K (min-1)	0.7235	0.6408	0.6006	0.3005	0.1328
	K t1/2 (min)	0.958	1.082	1.154	2.307	5.22
	Initial rate (RFU per min)	0.08212	0.07392	0.06069	0.02612	0.004895
	Morphine Experiment 1
	[Ligand ] (nM)	30000	6500	1400	300	65
	SteadyState (RFU)	0.06808	0.05903	0.05405	0.04318	0.01428
	K (min-1)	0.7372	0.6916	0.6241	0.5335	0.3422
	K t1/2 (min)	0.9403	1.002	1.111	1.299	2.026
	Initial rate (RFU per min)	0.05019	0.04083	0.03373	0.02303	0.004887
	Morphine Experiment 2
	[Ligand ] (nM)	30000	6500	1400	300	65
	SteadyState (RFU)	0.06924	0.06095	0.0569	0.0403	0.01868
	K (min-1)	0.4685	0.4303	0.3936	0.3348	0.1973
	K t1/2 (min)	1.48	1.611	1.761	2.07	3.513
	Initial rate (RFU per min)	0.03244	0.02623	0.0224	0.01349	0.003687
	Hydromorphone Experiment 1
	[Ligand ] (nM)	30000	6500	1400	300	65	14
	SteadyState (RFU)	0.05647	0.0504	0.04912	0.04311	0.03429	0.009807
	K (min-1)	0.6139	0.5761	0.6179	0.5586	0.2908	0.2012
	K t1/2 (min)	1.129	1.203	1.122	1.241	2.384	3.444
	Initial rate (RFU per min)	0.03467	0.02903	0.03035	0.02408	0.009971	0.001974
	Hydromorphone Experiment 2
	[Ligand ] (nM)	30000	6500	1400	300	65	14
	SteadyState (RFU)	0.05397	0.0454	0.0454	0.04147	0.0345	0.01301
	K (min-1)	0.4472	0.4407	0.4092	0.391	0.2182	0.1273
	K t1/2 (min)	1.55	1.573	1.694	1.773	3.177	5.445
	Initial rate (RFU per min)	0.02414	0.02001	0.01858	0.01622	0.007527	0.001656
	Oxymorphone Experiment 1
	[Ligand ] (nM)	30000	6500	1400	300	65	14
	SteadyState (RFU)	0.0611	0.05491	0.05021	0.0444	0.0322	0.004895
	K (min-1)	0.6748	0.7325	0.5791	0.5459	0.3512	0.7519
	K t1/2 (min)	1.027	0.9463	1.197	1.27	1.974	0.9219
	Initial rate (RFU per min)	0.04122	0.04022	0.02908	0.02424	0.01131	0.003681
	Oxymorphone Experiment 2
	[Ligand ] (nM)	30000	6500	1400	300	65	14
	SteadyState (RFU)	0.0541	0.04588	0.04663	0.0429	0.02904	0.01816
	K (min-1)	0.4449	0.4503	0.4753	0.3512	0.3416	0.1033
	K t1/2 (min)	1.558	1.539	1.458	1.974	2.029	6.708
	Initial rate (RFU per min)	0.02407	0.02066	0.02216	0.01507	0.009918	0.001876
	Fentanyl Experiment 1
	[Ligand ] (nM)	30000	6500	1400	300	65
	SteadyState (RFU)	0.07612	0.07525	0.07122	0.06042	0.0279
	K (min-1)	0.9173	0.8854	0.7981	0.67	0.2964
	K t1/2 (min)	0.7557	0.7829	0.8685	1.035	2.338
	Initial rate (RFU per min)	0.06982	0.06663	0.05684	0.04049	0.00827
	Fentanyl Experiment 2
	[Ligand ] (nM)	30000	6500	1400	300	65
	SteadyState (RFU)	0.08227	0.08007	0.07568	0.06144	0.02207
	K (min-1)	0.5895	0.6011	0.5463	0.4206	0.3885
	K t1/2 (min)	1.176	1.153	1.269	1.648	1.784
	Initial rate (RFU per min)	0.0485	0.04813	0.04135	0.02584	0.008573
	Buprenorphine Experiment 1
	[Ligand ] (nM)	30000	6500	1400	300	65
	SteadyState (RFU)	ND	ND	ND	ND	ND
	K (min-1)	ND	ND	ND	ND	ND
	K t1/2 (min)	ND	ND	ND	ND	ND
	Initial rate (RFU per min)	ND	ND	ND	ND	ND
	Buprenorphine Experiment 2
	[Ligand ] (nM)	30000	6500	1400	300	65
	SteadyState (RFU)	ND	ND	ND	ND	ND
	K (min-1)	ND	ND	ND	ND	ND
	K t1/2 (min)	ND	ND	ND	ND	ND
	Initial rate (RFU per min)	ND	ND	ND	ND	ND
